# Supplementary material for: Effects of aftercrop tomato and maize on the soil microenvironment and microbial diversity in a long-term cotton continuous cropping field
Source: Front Microbiol. 2024 Jul 19;15:1410219. doi: 10.3389/fmicb.2024.1410219 (PMC11295657; doi:10.3389/fmicb.2024.1410219)
Supplement: Supplementary file 1 [file Data_Sheet_1.ZIP]

Archive with 76 entries (76 files):
- Supplementary figure 1. bacterial biomarker community/1_c__Blastocatellia.png
- Supplementary figure 1. bacterial biomarker community/1_c__Longimicrobia.png
- Supplementary figure 1. bacterial biomarker community/1_c__Myxococcia.png
- Supplementary figure 1. bacterial biomarker community/1_c__Phycisphaerae.png
- Supplementary figure 1. bacterial biomarker community/1_c__Polyangia.png
- Supplementary figure 1. bacterial biomarker community/1_c__Rubrobacteria.png
- Supplementary figure 1. bacterial biomarker community/1_c__Thermoanaerobaculia.png
- Supplementary figure 1. bacterial biomarker community/1_c__unclassified_Actinobacteriota.png
- Supplementary figure 1. bacterial biomarker community/1_f__Blastocatellaceae.png
- Supplementary figure 1. bacterial biomarker community/1_f__Geminicoccaceae.png
- Supplementary figure 1. bacterial biomarker community/1_f__Hymenobacteraceae.png
- Supplementary figure 1. bacterial biomarker community/1_f__Hyphomicrobiaceae.png
- Supplementary figure 1. bacterial biomarker community/1_f__Longimicrobiaceae.png
- Supplementary figure 1. bacterial biomarker community/1_f__Mitochondria.png
- Supplementary figure 1. bacterial biomarker community/1_f__Moraxellaceae.png
- Supplementary figure 1. bacterial biomarker community/1_f__Myxococcaceae.png
- Supplementary figure 1. bacterial biomarker community/1_f__Pyrinomonadaceae.png
- Supplementary figure 1. bacterial biomarker community/1_f__Rubrobacteriaceae.png
- Supplementary figure 1. bacterial biomarker community/1_f__Streptomycetaceae.png
- Supplementary figure 1. bacterial biomarker community/1_f__Tepidisphaeraceae.png
- Supplementary figure 1. bacterial biomarker community/1_f__Thermoanaerobaculaceae.png
- Supplementary figure 1. bacterial biomarker community/1_f__unclassified_Actinobacteriota.png
- Supplementary figure 1. bacterial biomarker community/1_f__unclassified_Ardenticatenales.png
- Supplementary figure 1. bacterial biomarker community/1_f__uncultured_Planctomycetales_bacterium.png
- Supplementary figure 1. bacterial biomarker community/1_g__Candidatus_Entotheonella.png
- Supplementary figure 1. bacterial biomarker community/1_g__Flavitalea.png
- Supplementary figure 1. bacterial biomarker community/1_g__P3OB_42.png
- Supplementary figure 1. bacterial biomarker community/1_g__RB41.png
- Supplementary figure 1. bacterial biomarker community/1_g__Rubrobacter.png
- Supplementary figure 1. bacterial biomarker community/1_g__Streptomyces.png
- Supplementary figure 1. bacterial biomarker community/1_g__Subgroup_10.png
- Supplementary figure 1. bacterial biomarker community/1_g__Tepidisphaera.png
- Supplementary figure 1. bacterial biomarker community/1_g__Terrimonas.png
- Supplementary figure 1. bacterial biomarker community/1_g__unclassified_Actinobacteriota.png
- Supplementary figure 1. bacterial biomarker community/1_g__unclassified_Ardenticatenales.png
- Supplementary figure 1. bacterial biomarker community/1_g__unclassified_Blastocatellaceae.png
- Supplementary figure 1. bacterial biomarker community/1_g__unclassified_Chitinophagaceae.png
- Supplementary figure 1. bacterial biomarker community/1_g__unclassified_Geminicoccaceae.png
- Supplementary figure 1. bacterial biomarker community/1_g__unclassified_Mitochondria.png
- Supplementary figure 1. bacterial biomarker community/1_g__unclassified_Sandaracinaceae.png
- Supplementary figure 1. bacterial biomarker community/1_g__uncultured_Acidobacteria_bacterium.png
- Supplementary figure 1. bacterial biomarker community/1_g__uncultured_Acidobacteriaceae_bacterium.png
- Supplementary figure 1. bacterial biomarker community/1_g__uncultured_Planctomycetales_bacterium.png
- Supplementary figure 1. bacterial biomarker community/1_o__Ardenticatenales.png
- Supplementary figure 1. bacterial biomarker community/1_o__Blastocatellales.png
- Supplementary figure 1. bacterial biomarker community/1_o__IMCC26256.png
- Supplementary figure 1. bacterial biomarker community/1_o__Longimicrobiales.png
- Supplementary figure 1. bacterial biomarker community/1_o__Myxococcales.png
- Supplementary figure 1. bacterial biomarker community/1_o__Pyrinomonadales.png
- Supplementary figure 1. bacterial biomarker community/1_o__Rickettsiales.png
- Supplementary figure 1. bacterial biomarker community/1_o__Rubrobacterales.png
- Supplementary figure 1. bacterial biomarker community/1_o__Streptomycetales.png
- Supplementary figure 1. bacterial biomarker community/1_o__Tepidisphaerales.png
- Supplementary figure 1. bacterial biomarker community/1_o__Thermoanaerobaculales.png
- Supplementary figure 1. bacterial biomarker community/1_o__Tistrellales.png
- Supplementary figure 1. bacterial biomarker community/1_o__unclassified_Actinobacteriota.png
- Supplementary figure 1. bacterial biomarker community/1_p__Acidobacteriota.png
- Supplementary figure 1. bacterial biomarker community/1_p__Myxococcota.png
- Supplementary figure 1. bacterial biomarker community/1_s__Acidobacteria_bacterium_WWH8.png
- Supplementary figure 1. bacterial biomarker community/1_s__Candidatus_Entotheonella_sp__TSY1.png
- Supplementary figure 1. bacterial biomarker community/1_s__Massilia_agri.png
- Supplementary figure 1. bacterial biomarker community/1_s__Sphingobacterium_sp__P_38.png
- Supplementary figure 1. bacterial biomarker community/1_s__Sphingomonas_jaspsi.png
- Supplementary figure 1. bacterial biomarker community/1_s__Tepidisphaera_mucosa.png
- Supplementary figure 1. bacterial biomarker community/1_s__unclassified_Actinobacteriota.png
- Supplementary figure 1. bacterial biomarker community/1_s__unclassified_Ardenticatenales.png
- Supplementary figure 1. bacterial biomarker community/1_s__unclassified_Chitinophagaceae.png
- Supplementary figure 1. bacterial biomarker community/1_s__unclassified_Geminicoccaceae.png
- Supplementary figure 1. bacterial biomarker community/1_s__unclassified_Mitochondria.png
- Supplementary figure 1. bacterial biomarker community/1_s__unclassified_P3OB_42.png
- Supplementary figure 1. bacterial biomarker community/1_s__unclassified_Rubrobacter.png
- Supplementary figure 1. bacterial biomarker community/1_s__unclassified_Subgroup_10.png
- Supplementary figure 1. bacterial biomarker community/1_s__unclassified_Vicinamibacterales.png
- Supplementary figure 1. bacterial biomarker community/1_s__uncultured_Acidobacteria_bacterium.png
- Supplementary figure 1. bacterial biomarker community/1_s__uncultured_Gemmatimonas_sp_.png
- Supplementary figure 1. bacterial biomarker community/1_s__uncultured_Planctomycetales_bacterium.png
