# Supplementary material for: Effects of aftercrop tomato and maize on the soil microenvironment and microbial diversity in a long-term cotton continuous cropping field
Source: Front Microbiol. 2024 Jul 19;15:1410219. doi: 10.3389/fmicb.2024.1410219 (PMC11295657; doi:10.3389/fmicb.2024.1410219)
Supplement: Supplementary file 2 [file Data_Sheet_2.ZIP]

Archive with 76 entries (76 files):
- Supplementary figure 2. fungal biomarker community/1_c__Glomeromycetes.png
- Supplementary figure 2. fungal biomarker community/1_c__Leotiomycetes.png
- Supplementary figure 2. fungal biomarker community/1_c__Rozellomycotina_cls_Incertae_sedis.png
- Supplementary figure 2. fungal biomarker community/1_c__Saccharomycetes.png
- Supplementary figure 2. fungal biomarker community/1_c__Tremellomycetes.png
- Supplementary figure 2. fungal biomarker community/1_f__Bionectriaceae.png
- Supplementary figure 2. fungal biomarker community/1_f__Debaryomycetaceae.png
- Supplementary figure 2. fungal biomarker community/1_f__Dermateaceae.png
- Supplementary figure 2. fungal biomarker community/1_f__Filobasidiaceae.png
- Supplementary figure 2. fungal biomarker community/1_f__Glomeraceae.png
- Supplementary figure 2. fungal biomarker community/1_f__Lasiosphaeriaceae.png
- Supplementary figure 2. fungal biomarker community/1_f__Melanommataceae.png
- Supplementary figure 2. fungal biomarker community/1_f__Rhynchogastremataceae.png
- Supplementary figure 2. fungal biomarker community/1_f__Sporidiobolaceae.png
- Supplementary figure 2. fungal biomarker community/1_f__Stachybotryaceae.png
- Supplementary figure 2. fungal biomarker community/1_f__Trichosporonaceae.png
- Supplementary figure 2. fungal biomarker community/1_g__Acaulium.png
- Supplementary figure 2. fungal biomarker community/1_g__Alpinaria.png
- Supplementary figure 2. fungal biomarker community/1_g__Aspergillus.png
- Supplementary figure 2. fungal biomarker community/1_g__Candida.png
- Supplementary figure 2. fungal biomarker community/1_g__Debaryomyces.png
- Supplementary figure 2. fungal biomarker community/1_g__Enterocarpus.png
- Supplementary figure 2. fungal biomarker community/1_g__Filobasidium.png
- Supplementary figure 2. fungal biomarker community/1_g__Geosmithia.png
- Supplementary figure 2. fungal biomarker community/1_g__Glomus.png
- Supplementary figure 2. fungal biomarker community/1_g__Hannaella.png
- Supplementary figure 2. fungal biomarker community/1_g__Laetinaevia.png
- Supplementary figure 2. fungal biomarker community/1_g__Papiliotrema.png
- Supplementary figure 2. fungal biomarker community/1_g__Plectosphaerella.png
- Supplementary figure 2. fungal biomarker community/1_g__Podospora.png
- Supplementary figure 2. fungal biomarker community/1_g__Rhodosporidiobolus.png
- Supplementary figure 2. fungal biomarker community/1_g__Rhodotorula.png
- Supplementary figure 2. fungal biomarker community/1_g__Schizothecium.png
- Supplementary figure 2. fungal biomarker community/1_g__Scutellinia.png
- Supplementary figure 2. fungal biomarker community/1_g__Septoglomus.png
- Supplementary figure 2. fungal biomarker community/1_g__Striaticonidium.png
- Supplementary figure 2. fungal biomarker community/1_g__Wardomyces.png
- Supplementary figure 2. fungal biomarker community/1_o__Agaricales.png
- Supplementary figure 2. fungal biomarker community/1_o__Filobasidiales.png
- Supplementary figure 2. fungal biomarker community/1_o__Glomerales.png
- Supplementary figure 2. fungal biomarker community/1_o__GS11.png
- Supplementary figure 2. fungal biomarker community/1_o__Helotiales.png
- Supplementary figure 2. fungal biomarker community/1_o__Saccharomycetales.png
- Supplementary figure 2. fungal biomarker community/1_o__Sporidiobolales.png
- Supplementary figure 2. fungal biomarker community/1_o__Trichosporonales.png
- Supplementary figure 2. fungal biomarker community/1_p__Glomeromycota.png
- Supplementary figure 2. fungal biomarker community/1_s___Bisifusarium__tonghuanum.png
- Supplementary figure 2. fungal biomarker community/1_s__Acaulium_retardatum.png
- Supplementary figure 2. fungal biomarker community/1_s__Alpinaria_rhododendri.png
- Supplementary figure 2. fungal biomarker community/1_s__Aspergillus_costaricensis.png
- Supplementary figure 2. fungal biomarker community/1_s__Aspergillus_lentulus.png
- Supplementary figure 2. fungal biomarker community/1_s__Aspergillus_terreus.png
- Supplementary figure 2. fungal biomarker community/1_s__Candida_tropicalis.png
- Supplementary figure 2. fungal biomarker community/1_s__Cephalotrichum_hinnuleum.png
- Supplementary figure 2. fungal biomarker community/1_s__Cutaneotrichosporon_cutaneum.png
- Supplementary figure 2. fungal biomarker community/1_s__Debaryomyces_subglobosus.png
- Supplementary figure 2. fungal biomarker community/1_s__Enterocarpus_grenotii.png
- Supplementary figure 2. fungal biomarker community/1_s__Filobasidium_magnum.png
- Supplementary figure 2. fungal biomarker community/1_s__Geosmithia_pallida.png
- Supplementary figure 2. fungal biomarker community/1_s__Hannaella_luteola.png
- Supplementary figure 2. fungal biomarker community/1_s__Mortierella_gamsii.png
- Supplementary figure 2. fungal biomarker community/1_s__Naganishia_albida.png
- Supplementary figure 2. fungal biomarker community/1_s__Papiliotrema_flavescens.png
- Supplementary figure 2. fungal biomarker community/1_s__Penicillium_javanicum.png
- Supplementary figure 2. fungal biomarker community/1_s__Penicillium_oxalicum.png
- Supplementary figure 2. fungal biomarker community/1_s__Plectosphaerella_niemeijerarum.png
- Supplementary figure 2. fungal biomarker community/1_s__Podospora_communis.png
- Supplementary figure 2. fungal biomarker community/1_s__Podospora_multipilosa.png
- Supplementary figure 2. fungal biomarker community/1_s__Rhodosporidiobolus_odoratus.png
- Supplementary figure 2. fungal biomarker community/1_s__Rhodotorula_mucilaginosa.png
- Supplementary figure 2. fungal biomarker community/1_s__Schizothecium_curvisporum.png
- Supplementary figure 2. fungal biomarker community/1_s__Scutellinia_scutellata.png
- Supplementary figure 2. fungal biomarker community/1_s__Septoglomus_viscosum.png
- Supplementary figure 2. fungal biomarker community/1_s__Striaticonidium_brachysporum.png
- Supplementary figure 2. fungal biomarker community/1_s__Talaromyces_rogersiae.png
- Supplementary figure 2. fungal biomarker community/1_s__Wardomyces_inflatus.png
