# Supplementary material for: Effects of aftercrop tomato and maize on the soil microenvironment and microbial diversity in a long-term cotton continuous cropping field
Source: Front Microbiol. 2024 Jul 19;15:1410219. doi: 10.3389/fmicb.2024.1410219 (PMC11295657; doi:10.3389/fmicb.2024.1410219)
Supplement: Supplementary file 3 [file Table_1.XLS]

Sample name	Nucleic acid number	Test results	Nanodrop concentration(ng/ul)	volumetric(ul)	total amount(ug)	PCR detection of electrophoresis situations	inspection area	PCRÊµÑéÄ£°åÁ¿	±¸×¢
MM1	BMK220712-AY730-ZX01-030001X	A	40.258	44	1.77	Correct strips, appropriate concentration	16S full length	stock solution+2.5ul
MM2	BMK220712-AY730-ZX01-030002X	A	49.304	44	2.17	Correct strips, appropriate concentration	16S full length	stock solution+2.5ul
MM3	BMK220712-AY730-ZX01-030003X	A	54.978	44	2.42	Correct strips, appropriate concentration	16S full length	stock solution+2.5ul
MM4	BMK220712-AY730-ZX01-030004X	A	38.019	44	1.67	Correct strips, appropriate concentration	16S full length	stock solution+2.5ul
MY1	BMK220712-AY730-ZX01-030005X	A	47.987	44	2.11	Correct strips, appropriate concentration	16S full length	stock solution+2.5ul
MY2	BMK220712-AY730-ZX01-030006X	A	39.206	44	1.73	Correct strips, appropriate concentration	16S full length	stock solution+2.5ul
MY3	BMK220712-AY730-ZX01-030007X	A	44.534	44	1.96	Correct strips, appropriate concentration	16S full length	stock solution+2.5ul
MY4	BMK220712-AY730-ZX01-030008X	A	35.2	44	1.55	Correct strips, appropriate concentration	16S full length	stock solution+2.5ul
YM1	BMK220712-AY730-ZX01-030009X	A	37.886	44	1.67	Correct strips, appropriate concentration	16S full length	stock solution+2.5ul
YM2	BMK220712-AY730-ZX01-030010X	A	30.311	44	1.33	Correct strips, appropriate concentration	16S full length	stock solution+2.5ul
YM3	BMK220712-AY730-ZX01-030011X	A	27.193	44	1.2	Correct strips, appropriate concentration	16S full length	stock solution+2.5ul
YM4	BMK220712-AY730-ZX01-030012X	A	31.598	44	1.39	Correct strips, appropriate concentration	16S full length	stock solution+2.5ul
MF1	BMK220712-AY730-ZX01-030017X	A	27.799	44	1.22	Correct strips, appropriate concentration	16S full length	5X diluted liquid+2.5ul
MF2	BMK220712-AY730-ZX01-030018X	A	25.482	44	1.12	Correct strips, appropriate concentration	16S full length	stock solution+2.5ul
MF3	BMK220712-AY730-ZX01-030019X	A	27.961	44	1.23	Correct strips, appropriate concentration	16S full length	stock solution+2.5ul
MF4	BMK220712-AY730-ZX01-030020X	A	28.344	44	1.25	Correct strips, appropriate concentration	16S full length	stock solution+2.5ul
MM1	BMK220712-AY730-ZX01-030001	A	40.258	40	1.61	Correct strips, appropriate concentration	ITS full length	stock solution+2.5ul
MM2	BMK220712-AY730-ZX01-030002	A	49.304	40	1.97	Correct strips, appropriate concentration	ITS full length	stock solution+2.5ul
MM3	BMK220712-AY730-ZX01-030003	A	54.978	40	2.2	Correct strips, appropriate concentration	ITS full length	stock solution+2.5ul
MM4	BMK220712-AY730-ZX01-030004	A	38.019	40	1.52	Correct strips, appropriate concentration	ITS full length	stock solution+2.5ul
MY1	BMK220712-AY730-ZX01-030005	A	47.987	40	1.92	Correct strips, appropriate concentration	ITS full length	stock solution+2.5ul
MY2	BMK220712-AY730-ZX01-030006	A	39.206	40	1.57	Correct strips, appropriate concentration	ITS full length	stock solution+2.5ul
MY3	BMK220712-AY730-ZX01-030007	A	44.534	40	1.78	Correct strips, appropriate concentration	ITS full length	stock solution+2.5ul
MY4	BMK220712-AY730-ZX01-030008	A	35.2	40	1.41	Correct strips, appropriate concentration	ITS full length	stock solution+2.5ul
YM1	BMK220712-AY730-ZX01-030009	A	37.886	40	1.52	Correct strips, appropriate concentration	ITS full length	stock solution+2.5ul
YM2	BMK220712-AY730-ZX01-030010	A	30.311	40	1.21	Correct strips, appropriate concentration	ITS full length	stock solution+2.5ul
YM3	BMK220712-AY730-ZX01-030011	A	27.193	40	1.09	Correct strips, appropriate concentration	ITS full length	stock solution+2.5ul
YM4	BMK220712-AY730-ZX01-030012	A	31.598	40	1.26	Correct strips, appropriate concentration	ITS full length	stock solution+2.5ul
MF1	BMK220712-AY730-ZX01-030017	A	27.799	40	1.11	Correct strips, appropriate concentration	ITS full length	stock solution+2.5ul
MF2	BMK220712-AY730-ZX01-030018	A	25.482	40	1.02	Correct strips, appropriate concentration	ITS full length	stock solution+2.5ul
MF3	BMK220712-AY730-ZX01-030019	A	27.961	40	1.12	Correct strips, appropriate concentration	ITS full length	stock solution+2.5ul
MF4	BMK220712-AY730-ZX01-030020	A	28.344	40	1.13	Correct strips, appropriate concentration	ITS full length	stock solution+2.5ul
